# Supplementary material for: Variation in the Main Health-Promoting Compounds and Antioxidant Capacity of Three Leafy Vegetables in Southwest China
Source: Molecules. 2023 Jun 15;28(12):4780. doi: 10.3390/molecules28124780 (PMC10303137; doi:10.3390/molecules28124780)
Supplement: Supplementary file 1 [file molecules-28-04780-s001.zip]

Archive with 1 entries (1 files):
- molecules-2451638-supplementary.pdf
